# Supplementary material for: Emodin inhibits colon cancer tumor growth by suppressing tumor cell glycolysis through inhibition of NAT10-mediated PGK1 ac4C modification
Source: Front Oncol. 2025 Dec 5;15:1575391. doi: 10.3389/fonc.2025.1575391 (PMC12714669; doi:10.3389/fonc.2025.1575391)
Supplement: Supplementary file 2 [file DataSheet2.xlsx]

## Sheet: 1
Cell viability (%)		24h			48h
	0	93.56	86.51	119.93	82.36	114.22	103.42
	5	108.89	90.21	97.14	98.92	91.09	85.57
	10	95.09	82.58	88.67	77.15	88.26	63.86
	20	84.39	77.12	88.92	65.4	65.23	75.65
	40	73.27	69.66	60.5	61.6	47.23	49.58
	60	54.39	62.37	50.86	46.25	40.99	35.93
	80	44.7	40.55	49.02	32.51	28.77	39
	100	46.38	38.93	42.57	29.67	25.97	33.11
Cell viability (%)		24h			48h
	0	91.85	99.53	108.62	110.79	95.96	93.25
	5	90.43	88.17	94.04	89.91	91.58	86.83
	10	82.85	86.46	89.91	89.56	79.09	78.51
	20	70.87	87.11	83.62	60.1	71.39	67.91
	40	84.16	73.59	66.98	55.96	51.75	64.34
	60	68.67	59.19	60.63	38.73	47.86	45
	80	55.32	45.73	49.91	36.06	29.99	29.75
	100	47.9	40.41	46.52	24.35	29.33	22.24

## Sheet: 2
EdU positive cells (%)		0 μM			5 μM			10 μM			20 μM
	HCT-116	84.44	69.1	86.33	70.46	64.13	62.7	37.82	41.53	48.92	28.72	30.29	29
	SW480	79.1	63.73	63.8	59.25	45.61	52.06	38.17	35.84	32.47	21.37	18.84	22.46
Relative glucose uptake		0 μM			5 μM			10 μM			20 μM
(Fold)	HCT-116	1.06	0.98	0.95	0.89	0.86	0.83	0.62	0.56	0.59	0.29	0.36	0.31
	SW480	1.03	0.93	1.04	0.98	0.91	0.83	0.74	0.59	0.73	0.3	0.4	0.39
Relative lactate production		0 μM			5 μM			10 μM			20 μM
(Fold)	HCT-116	0.91	1.09	1	0.82	0.92	0.87	0.65	0.69	0.76	0.47	0.43	0.53
	SW480	0.91	0.95	1.14	0.66	0.85	0.81	0.68	0.54	0.54	0.33	0.42	0.32
ECAR (mpH/min)		0 μM			5 μM			10 μM			20 μM
	0	10.71	10.48	11.98	9.25	9.97	10.42	10.54	8.24	10.25	9.52	10.36	9.47
	10	11.04	10.5	10.49	10.91	10	10.49	10.21	9.49	10.14	10.86	9.15	10.99
	20	10.35	9.86	10.84	10	10.52	10.94	11.23	10.39	10.55	10.13	12.2	9.45
	30	45.11	37.7	38.77	32.29	32.4	29.59	25.94	22.24	25.55	19.78	18.19	24.83
	40	38.23	36.02	41.39	29.08	31.13	32.23	24.54	22.41	24.95	17.5	16.61	22.19
	50	32.68	40.89	39.11	30.72	28.6	27.08	28.15	21.71	28.33	20.72	25.48	21.5
	60	83.6	83.41	87.57	58.92	67.5	61.32	50.36	44.2	53.41	33.64	28.55	34.07
	70	82.02	76.38	86.21	66.68	62.1	59.67	46.3	53.18	50.67	33.2	35.09	27.87
	80	81.41	70.9	85.84	64.48	55.33	63.67	53.11	46.22	54.28	34.03	34.92	42.03
	90	10.72	10.42	10.59	9.25	8.79	9.87	10.82	8.98	10.19	9.42	9.66	9.42
	100	9.86	10.1	9.2	10.04	10.7	9.1	9.92	10.31	10.44	10.42	10.66	9.91
ECAR (mpH/min)		0 μM			5 μM			10 μM			20 μM
	0	21.96	20.03	20.06	21.01	13.84	13.97	19.8	14.94	11.96	14.02	15.74	13.19
	10	21.6	19.92	22.25	13.99	21.08	14.51	17.74	16.51	14.49	16.04	15.99	12.96
	20	21.04	20.27	20.77	15.98	15.3	18.11	15.34	15.39	15.01	14.57	13.94	13.06
	30	47.93	52.12	47.13	44.59	37.61	39.74	26.83	28.64	33.76	25.59	23.96	25.9
	40	46.91	40.9	46.85	38.72	41.7	37.48	28.57	28.43	28.43	22.15	27.02	27.38
	50	53.89	61	48.96	39.76	39.87	38.29	28.01	31.62	26	26.48	22.75	22.8
	60	152.26	164	158.66	130.39	145.91	132.16	101.69	123.72	108	44.97	50.74	63.33
	70	142.03	158.02	161.23	133.84	136.06	134.69	108.03	110.19	125.23	45.29	58.42	64.27
	80	151.16	173.59	147.7	120.76	132.01	123.74	106.11	108.63	94.42	44.48	67.96	56.69
	90	24.64	27.1	25.61	30.02	30.64	26	25.3	26.11	25.39	25.43	26.35	21.06
	100	28.22	27.55	27.38	25.53	30.24	26.9	26.43	27.92	23.09	15.2	18.08	17.23

## Sheet: 3
Relative expression of		Control			emodin
NAT10 (Fold)	HCT-116	0.95	1.01	1.04	0.31	0.25	0.32
	SW480	1.04	0.99	0.96	0.34	0.38	0.3

## Sheet: 4
Relative expression of		Vector			NAT10
NAT10 (Fold)	HCT-116	1.16	0.96	0.88	8.08	7.32	6.47
	SW480	1.01	1.1	0.89	6.01	5.05	5.89
EdU positive cells (%)		Control			emodin			emodin+Vector			emodin+NAT10
	HCT-116	85.53	75.62	81.71	29.39	35.1	30.68	26.29	35.98	32.76	65.18	69.74	51.77
	SW480	82.42	71.02	66.95	22.08	23.81	20.29	18.24	25.25	17.63	54.06	62.05	48.96
Relative glucose uptake		Control			emodin			emodin+Vector			emodin+NAT10
(Fold)	HCT-116	0.93	0.95	1.12	0.27	0.22	0.28	0.29	0.25	0.33	0.59	0.54	0.64
	SW480	1.01	0.93	1.07	0.36	0.32	0.39	0.33	0.34	0.42	0.65	0.73	0.63
Relative lactate production		Control			emodin			emodin+Vector			emodin+NAT10
(Fold)	HCT-116	1.03	0.9	1.06	0.52	0.42	0.43	0.44	0.55	0.48	0.83	0.7	0.71
	SW480	1	1.16	0.84	0.32	0.43	0.36	0.32	0.4	0.38	0.75	0.67	0.63
ECAR (mpH/min)		Control			emodin			emodin+Vector			emodin+NAT10
	0	10.05	8.86	11.67	9.76	9.05	9.16	10.85	8.92	9.15	11.73	9.56	10.24
	10	9.63	9.08	9.99	11.17	9.74	11.87	9.94	10.5	10	9.83	10.29	11.34
	20	9.25	10.97	10.44	9.43	9.67	10.37	10.69	10.66	7.96	11.05	11.52	10.21
	30	37.54	44.27	40.72	18.79	18.12	20.7	22.14	18.51	20.68	22.49	30.39	24.54
	40	33.62	43.98	41.2	20.15	18.25	19.52	20.62	19.6	17.96	25.76	33.46	30.33
	50	38.77	34.53	46.32	22.85	17.58	18.32	17.73	20.6	19.71	28.49	25.44	33.67
	60	83.37	85.08	90.76	33.91	32.22	37.51	33.17	41.07	33.4	60.8	67.59	62.46
	70	71.31	79.67	87.73	26.14	37.79	35.23	30.72	38.85	31.44	57.05	67.88	61.32
	80	74.98	81.26	74.24	33.86	37.77	30.71	33.61	40.23	35.95	58.91	63.88	53.31
	90	10.2	10.75	10.77	10.68	11.86	9.58	11.06	10.08	9.61	9.3	10.21	9.23
	100	9.94	8.48	9.96	11.3	11	9.77	9.5	10.21	10.07	9.56	9.62	9.22
ECAR (mpH/min)		Control			emodin			emodin+Vector			emodin+NAT10
	0	17.39	19.2	18.96	16.67	11.84	15.24	13.33	13.47	15.53	17.56	19.04	16.38
	10	17.64	22.02	22.19	12.38	13.09	15.04	13.04	11.3	11.63	16.35	15.36	17.43
	20	23.45	19.31	21.44	13.92	13.42	10.34	13.43	13.24	12.56	18.02	17.01	15.31
	30	54.69	45.36	39.59	27.35	26.64	26.44	26.3	28.21	27	36.76	26.96	28.06
	40	48.18	37.12	46.13	28.6	26.58	22.63	29.75	24.55	20.91	27.69	38.04	29.71
	50	49.03	36.99	44.95	22.65	20.62	26.44	22.25	24.69	24.26	32.28	28.57	42.19
	60	166.66	157.61	136.84	46.69	58.68	57.72	45.2	51.51	55.91	111.34	103.56	102.6
	70	149.29	161.51	154.91	48.19	62.11	57.67	51.87	50.27	58.02	115.59	106.1	99.26
	80	170.31	148.21	168.35	64.28	54.37	48.79	50.54	45.06	51.14	116.47	100.38	93.47
	90	24.7	29.58	29.04	22.87	22.51	26.46	19.67	22.86	20.39	25.32	22.73	27.96
	100	32.92	29.81	27.95	20.32	19.91	20.06	23.91	25.78	20.11	23.09	25.31	23.47

## Sheet: 5
Relative expression of		shNC			shNAT10
NAT10 (Fold)	HCT-116	0.96	1.05	1	0.33	0.26	0.35
	SW480	0.87	1.06	1.07	0.25	0.18	0.21
Relative expression of		shNC			shNAT10
PGK1 (Fold)	HCT-116	0.96	1.08	0.96	0.43	0.33	0.42
	SW480	0.95	0.93	1.12	0.32	0.28	0.34
Relative ac4C enrichment of		shNC			shNAT10
PGK1 (Fold)	HCT-116	0.89	0.91	1.2	0.29	0.36	0.29
	SW480	0.96	0.97	1.07	0.21	0.25	0.16
Relative enrichment of	Input	IgG	NAT10
PGK1 (Fold)	1.08	0.09	0.71
	0.86	0.11	0.56
	1.06	0.1	0.65
Relative luciferase activity		shNC			shNAT10
(Fold)	WT	1.05	1.11	0.85	0.23	0.33	0.31
	MUT	1.06	1.11	0.96	0.91	0.82	1.04
Relative expression of		shNC			shNAT10
PGK1 (%)	0h	98.2	114.22	87.58	93.17	103.86	102.97
	4h	81.52	93.07	84.44	65.86	81.94	62.35
	8h	67.17	73.23	64.15	47.74	40.29	38.58
	12h	63.97	53.62	63.13	39.33	37.89	28.88

## Sheet: 6
Relative expression of		Vector			PGK1
PGK1 (Fold)	HCT-116	0.93	0.94	1.13	6.87	6.23	6.06
	SW480	1.06	1.07	0.87	4.79	4.79	5.25
EdU positive cells (%)		shNC			shNAT10			shNAT10+Vector			shNAT10+PGK1
	HCT-116	81.34	85.48	73.24	41.22	33.07	40	45.59	35.57	42.23	61.58	66.21	58.57
	SW480	75.86	68.01	68.15	27.89	26.74	33.97	32.72	27.51	35.94	58.04	55.18	51.12
Relative glucose uptake		shNC			shNAT10			shNAT10+Vector			shNAT10+PGK1
(Fold)	HCT-116	1.14	1.06	0.8	0.37	0.29	0.34	0.31	0.36	0.28	0.81	0.69	0.66
	SW480	0.88	1.11	1.01	0.34	0.26	0.32	0.3	0.24	0.33	0.61	0.63	0.71
Relative lactate production		shNC			shNAT10			shNAT10+Vector			shNAT10+PGK1
(Fold)	HCT-116	0.95	1.12	0.93	0.39	0.43	0.33	0.37	0.33	0.39	0.85	0.87	0.71
	SW480	1.05	1.07	0.88	0.34	0.26	0.34	0.27	0.31	0.35	0.78	0.69	0.74
ECAR (mpH/min)		shNC			shNAT10			shNAT10+Vector			shNAT10+PGK1
	0	9.41	7.78	10.02	10.86	8.6	10.32	9.62	7.3	10.45	10.25	10.97	10.2
	10	9.68	11.08	8.82	9.48	9.15	9.14	10.12	9.17	9.9	10.23	9.05	9.49
	20	9.63	10.6	11.24	9.67	8.82	9.44	10.39	11.9	10.82	10.17	11.32	10.45
	30	40.07	35.6	42.76	19.01	20.03	17.73	22.15	18.87	19.69	24.6	28.76	23.05
	40	38.36	33.17	43.26	17.86	20.67	22.02	21.26	18.31	20.94	26.94	29.3	25.44
	50	44.62	35.09	34.56	21.18	19.43	24.5	19.41	20.85	20.2	22.67	29.72	27.92
	60	76.53	75.66	82.99	31.03	33.11	29.11	30.4	30.25	37.34	62.19	69.26	53.26
	70	78.21	75.65	89.88	32.68	30.13	25.02	31.26	30.04	32.73	67.54	62.45	58.09
	80	78.79	81.08	90.46	34.49	31	38.43	42.31	30.95	30.27	60.22	68.54	67.42
	90	9.91	9.42	11.2	9.15	8.95	10.13	11.45	10.72	9.98	10.64	11.62	9.19
	100	9.09	10.93	8.16	9.63	8.28	9.44	9.69	11.88	10.42	9.26	7.71	9.63
ECAR (mpH/min)		shNC			shNAT10			shNAT10+Vector			shNAT10+PGK1
	0	20.28	18.7	20.59	13.82	12.05	13.82	14.35	17.09	12.91	16.13	14.22	16.86
	10	21.1	24.3	14.98	15.48	13.61	12.03	15.88	12.99	14.08	16.12	15.77	18.14
	20	21.76	27.94	16.35	14.63	12.71	13.82	13.24	12.91	13.99	13.61	13.99	15.09
	30	41.74	48.8	55.34	22.96	26.45	26.53	19.26	28.69	23.44	37.56	30.98	29.97
	40	58.95	56.71	33.85	24.08	25.91	20.87	21.4	21.37	21.7	38.19	28.63	30.71
	50	57.29	48.91	45.24	28.77	28.62	27.49	24.16	22.87	24.59	29.95	25.89	36.8
	60	156.29	138.42	160.01	56.45	57.16	61.71	64.77	48.67	63.23	123.86	106.13	126.94
	70	147.25	152.37	141.53	55.06	48.91	48.4	64.28	47.99	50.33	120.06	118.67	109.63
	80	147.08	156.78	167.78	52.58	58.19	49.03	48.3	49.08	45.11	134.35	120.43	114.9
	90	34.28	26.54	30.43	23.73	19.62	27.73	19.02	21.48	20.71	25.34	22.67	25.09
	100	28.1	29.05	31.89	20.74	22.87	26.91	24.33	22.67	17.99	18.12	24.26	27.22

## Sheet: 7
Tumor weight (mg)	Control	emodin
	658.89	259.61
	650.71	267.85
	577.14	334.48
	698.35	269.11
	557.48	272.25
	524.49	202.43
Relative tumor volume (mm3)		Control						emodin
	0	63.02	69.34	65.34	70.99	62.2	74.8	69.01	60.2	64.92	70.2	71.16	65.99
	1	192.21	179.7	207.43	179.47	215.2	151.56	90.87	102.75	82.12	93.91	102.32	113.28
	2	265.31	257.49	274.91	259.18	339.19	263.58	137.58	138.76	114.73	170.44	137.39	153.65
	3	596.46	545.35	517.42	507.26	560.15	456.34	206.04	290.98	211.1	207.19	185.1	206.3
	4	657.46	702.29	546.32	619.09	550.4	547.28	246.48	346.99	255.11	222.18	287.61	246.2
