# Supplementary material for: Emodin inhibits colon cancer tumor growth by suppressing tumor cell glycolysis through inhibition of NAT10-mediated PGK1 ac4C modification
Source: Front Oncol. 2025 Dec 5;15:1575391. doi: 10.3389/fonc.2025.1575391 (PMC12714669; doi:10.3389/fonc.2025.1575391)
Supplement: Supplementary file 3 [file DataSheet3.zip]

Archive with 47 entries (32 files):
- Western blot Original Images 1 2/
- Western blot Original Images 1 2/1/
- Western blot Original Images 1 2/1/4B+5B/
- Western blot Original Images 1 2/1/4B+5B/1-NAT10.tif
- Western blot Original Images 1 2/1/4B+5B/2-β-actin.tif
- Western blot Original Images 1 2/1/4H/
- Western blot Original Images 1 2/1/4H/1.HK2.tif
- Western blot Original Images 1 2/1/4H/2.PGK1.tif
- Western blot Original Images 1 2/1/4H/3.β-actin.tif
- Western blot Original Images 1 2/1/6B+S1/
- Western blot Original Images 1 2/1/6B+S1/1-PGK1.tif
- Western blot Original Images 1 2/1/6B+S1/2-β-actin.tif
- Western blot Original Images 1 2/1/6H/
- Western blot Original Images 1 2/1/6H/1.HK2.tif
- Western blot Original Images 1 2/1/6H/2.PGK1.tif
- Western blot Original Images 1 2/1/6H/3.β-actin.tif
- Western blot Original Images 1 2/1/7E/
- Western blot Original Images 1 2/1/7E/1-HK2.tif
- Western blot Original Images 1 2/1/7E/2-PKM2.tif
- Western blot Original Images 1 2/1/7E/3-LDHA.tif
- Western blot Original Images 1 2/1/7E/4-β-actin.tif
- Western blot Original Images 1 2/2/
- Western blot Original Images 1 2/2/4B/
- Western blot Original Images 1 2/2/4B/1-NAT10.tif
- Western blot Original Images 1 2/2/4B/2-β-actin.tif
- Western blot Original Images 1 2/2/4H/
- Western blot Original Images 1 2/2/4H/1-HK2.tif
- Western blot Original Images 1 2/2/4H/2-PGK1.tif
- Western blot Original Images 1 2/2/4H/3-β-actin.tif
- Western blot Original Images 1 2/2/5B/
- Western blot Original Images 1 2/2/5B/1-NAT10.tif
- Western blot Original Images 1 2/2/5B/2-β-actin.tif
- Western blot Original Images 1 2/2/6B/
- Western blot Original Images 1 2/2/6B/1-PGK1.tif
- Western blot Original Images 1 2/2/6B/2-β-actin.tif
- Western blot Original Images 1 2/2/6H/
- Western blot Original Images 1 2/2/6H/1-HK2.tif
- Western blot Original Images 1 2/2/6H/2-PGK1.tif
- Western blot Original Images 1 2/2/6H/3-β-actin.tif
- Western blot Original Images 1 2/2/7E/
- Western blot Original Images 1 2/2/7E/1-HK2.tif
- Western blot Original Images 1 2/2/7E/2-PKM2.tif
- Western blot Original Images 1 2/2/7E/3-LDHA.tif
- Western blot Original Images 1 2/2/7E/4-β-actin.tif
- Western blot Original Images 1 2/2/S1/
- Western blot Original Images 1 2/2/S1/1-PGK1.tif
- Western blot Original Images 1 2/2/S1/2-β-actin.tif
